# Supplementary material for: Divergent driving mechanisms of community temporal stability in China's drylands
Source: Environ Sci Ecotechnol. 2024 Mar 1;20:100404. doi: 10.1016/j.ese.2024.100404 (PMC10997951; doi:10.1016/j.ese.2024.100404)
Supplement: Multimedia component 3 [file mmc3.xlsx]

## Sheet: Sheet1
ID	Latitude	Longitude	Soil organic carbon(g/kg)	Species richness	Source	Site reference
1	43.1313	122.41	3.13556	25	WOS	Hu et al., 2021
2	43.0463	117.02	1.3604	23	WOS	Hu et al., 2021
3	43.049	121.734	3.97255	14	WOS	Hu et al., 2021
4	42.8478	116.404	1.48368	15	WOS	Hu et al., 2021
5	40.0928	111.242	2.94841	9	WOS	Hu et al., 2021
6	44.6321	117.554	1.14891	16	WOS	Hu et al., 2021
7	48.199	118.234	3.22038	21	WOS	Hu et al., 2021
8	44.1785	121.682	2.37935	15	WOS	Hu et al., 2021
9	43.2892	118.23	5.37187	21	WOS	Hu et al., 2021
10	43.1365	120.642	1.48613	10	WOS	Hu et al., 2021
11	42.8593	119.794	1.88237	25	WOS	Hu et al., 2021
12	38.7726	109.113	1.39571	16	WOS	Hu et al., 2021
13	38.7273	101.194	5.63478	6	WOS	Hu et al., 2021
14	37.4541	104.414	5.72657	15	WOS	Hu et al., 2021
15	45.2611	82.6269	2.76758	6	WOS	Hu et al., 2021
16	40.2925	77.2572	3.64253	7	WOS	Hu et al., 2021
17	44.2005	90.1426	1.25385	12	WOS	Hu et al., 2021
18	41.3408	80.6558	1.84799	4	WOS	Hu et al., 2021
19	40.2138	76.9276	5.54447	3	WOS	Hu et al., 2021
20	43.7312	112.753	4.14518	19	WOS	Hu et al., 2021
21	44.4461	90.1001	2.76761	11	WOS	Hu et al., 2021
22	38.8407	105.358	0.438637	2	WOS	Hu et al., 2021
23	38.442	90.1221	1.19452	2	WOS	Hu et al., 2021
24	45.2454	84.9727	0.759804	5	WOS	Hu et al., 2021
25	39.0223	90.2116	2.76761	6	WOS	Hu et al., 2021
26	41.5819	106.48	0.937411	14	WOS	Hu et al., 2021
27	45.8487	85.29	2.6796	4	WOS	Hu et al., 2021
28	41.7999	86.3349	4.64159	2	WOS	Hu et al., 2021
29	40.1471	95.8811	0.952681	1	WOS	Hu et al., 2021
30	39.9211	98.8795	2.76761	4	WOS	Hu et al., 2021
31	41.7261	85.0466	3.14953	3	WOS	Hu et al., 2021
32	39.616	94.4796	1.06677	5	WOS	Hu et al., 2021
33	41.0774	86.5698	2.90508	2	WOS	Hu et al., 2021
34	39.83	106.94	4.29234	5	CNKI	Du et al., 2020
35	39.3564	107.121	4.75638	11	CNKI	Du et al., 2020
36	39.2225	106.981	3.59629	14	CNKI	Du et al., 2020
37	39.5364	106.899	5.0464	6	CNKI	Du et al., 2020
38	39.44	106.64	5.22042	14	CNKI	Du et al., 2020
39	39.3656	106.94	5.39443	7	CNKI	Du et al., 2020
40	39.91	106.91	4.46636	8	CNKI	Du et al., 2020
41	39.32	106.87	3.53828	9	CNKI	Du et al., 2020
42	40.2875	107.248	3.07425	11	CNKI	Du et al., 2020
43	39.3311	106.839	3.19026	14	CNKI	Du et al., 2020
44	39.8758	106.91	4.81439	9	CNKI	Du et al., 2020
45	39.88	106.909	4.40835	14	CNKI	Du et al., 2020
46	39.5997	106.826	3.48028	7	CNKI	Du et al., 2020
47	39.8478	106.895	4.17633	9	CNKI	Du et al., 2020
48	39.4228	106.833	3.36427	12	CNKI	Du et al., 2020
49	40.3175	107.282	4.58237	16	CNKI	Du et al., 2020
50	40.2731	107.192	2.78422	6	CNKI	Du et al., 2020
51	39.6061	106.813	3.24826	6	CNKI	Du et al., 2020
52	39.5225	106.773	2.84223	12	CNKI	Du et al., 2020
53	40.05	106.774	2.37819	9	CNKI	Du et al., 2020
54	39.1858	105.654	3.61369	14	CNKI	Jia et al., 2021
55	39.2667	101.752	3.67169	5	CNKI	Jia et al., 2021
56	39.565	100.882	1.91415	5	CNKI	Jia et al., 2021
57	41.0247	105.16	1.97216	10	CNKI	Jia et al., 2021
58	41.7311	104.222	1.2993	3	CNKI	Jia et al., 2021
59	36.6653	106.244	8.38	7	CNKI	Liu et al., 2021
60	37.6875	107.299	3.97	12	CNKI	Liu et al., 2021
61	37.6881	107.299	2.65	10	CNKI	Liu et al., 2021
62	37.2494	106.248	3.3	7	CNKI	Liu et al., 2021
63	38.0869	106.485	2.87	6	CNKI	Liu et al., 2021
64	38.0872	106.485	2.34	5	CNKI	Liu et al., 2021
